# Supplementary material for: The socio-spatial distribution of walkable environments in urban scotland: A case study from Glasgow and Edinburgh
Source: SSM Popul Health. 2019 Jul 27;9:100461. doi: 10.1016/j.ssmph.2019.100461 (PMC6706651; doi:10.1016/j.ssmph.2019.100461)
Supplement: Multimedia component 1 [file mmc1.xml]

<?xml version="1.0" encoding="UTF-8" standalone="no"?><data:data><datasets><author>a.kenyon@sheffield.ac.uk</author><type>0</type><dataset><value>1</value><reason>The authors do not have permission to share data</reason><comments/></dataset></datasets></data:data>
